# Supplementary material for: Altered intrinsic local activity and cognitive dysfunction in HIV patients: A resting-state fMRI study
Source: PLoS One. 2018 Nov 29;13(11):e0207146. doi: 10.1371/journal.pone.0207146 (PMC6264476; doi:10.1371/journal.pone.0207146)
Supplement: S2 File — (XLSX) [file pone.0207146.s002.xlsx]

## Sheet: HIV_patients
Subject No.	Group	Sex	Age, y	Duration of education, y	Plasma viral loads, copies/mL	Current CD4 cell count, cells/microL	Disease duration, y	fALFF_Right middle orbitofrontal ROI	ReHo_Right paracentral lobule ROI	Speed of Information Processing	K-WAIS Digit Symbol Subtest, ASS	TMT A, s	Memory including Learning and Recall	K-AVLT Delayed Recall, ASS	K-AVLT Delayed Recognition, ASS	K-AVLT Total (Trial 1-5), ASS/5	KCFT Immediate Recall, ASS	KCFT Delayed Recall, ASS	Abstraction or Executive Function	WCST Conceptual Level Responses, SS	WCST Perseverative Errors, SS	WCST Total Number of Errors, SS	K-WAIS Similarity Subtest, ASS	TMT B, s	Attention or Working memory	K-WAIS Digits Span Subtest, ASS	Sensory Perception or Motor skills	Grooved Pegboard Test, s	Verbal or Language	K-WAIS Vocabulary Subtest, ASS
S01	HAND	M	58	9	<20	208	15	-0.1049	0.1132	preserved	8	63.9	impaired	8	6	6.6	5	5	impaired	75	70	68	10	255.08	preseved	7	impaired	96.26	impaired	6
S02	HAND	M	46	16	<20	505	14	-0.0155	-0.0457	preserved	14	30.32	preserved	8	10	9	13	12	preserved	93	95	93	9	74.55	preseved	10	impaired	61.47	preserved	12
S03	HAND	M	64	12	<20	851	13	-0.1143	0.2071	preserved	13	31	impaired	3	5	8.2	16	17	impaired	70	81	70	14	156	preseved	16	impaired	91	preserved	11
S04	HAND	M	56	21	<20	710	12	-0.0717	-0.2492	impaired	14	58.91	preserved	15	15	14	17	17	preserved	97	102	102	17	133.71	preseved	16	impaired	104.33	preserved	18
S05	HAND	M	50	16	<20	825	11	-0.0355	0.0432	preserved	14	29	preserved	12	12	11.6	15	15	impaired	60	72	61	14	89	preseved	11	impaired	160	preserved	10
S06	HAND	M	72	14.5	<20	805	8	-0.0628	-0.1001	preserved	12	50.4	preserved	8	9	8.8	11	11	impaired	81	92	81	10	239.44	preseved	12	impaired	88.55	preserved	11
S07	HAND	M	56	9	<20	383	10	-0.0675	0.1282	preserved	10	42.83	impaired	5	9	8.2	14	15	impaired	77	83	77	11	473.43	preseved	12	preserved	69.93	preserved	11
S08	HAND	M	61	6	52.2	297	2	-0.1524	0.0781	preserved	11	37.68	impaired	5	8	8.6	10	11	impaired	81	86	80	12	351.38	preseved	10	preserved	72.31	preserved	11
S09	HAND	M	48	16	<20	237	6	-0.0406	0.11	preserved	16	21.04	impaired	4	9	9.2	16	14	preserved	111	112	112	12	34.74	preseved	15	impaired	67.84	preserved	11
S10	HAND	M	49	12	<20	437	5	-0.0953	0.1804	preserved	13	30.57	preserved	11	14	11.4	14	15	impaired	81	85	74	13	89.44	preseved	10	impaired	65.7	preserved	12
S11	HIV-IC	M	52	19	<20	581	19	0.111	-0.1288	preserved	13	27.67	preserved	12	10	11.8	17	17	preserved	89	94	95	12	67.82	preseved	15	preserved	60.07	preserved	10
S12	HIV-IC	M	50	6	<20	494	22	0.0027	-0.0966	preserved	12	31.13	preserved	13	9	12.4	12	12	preserved	132	>145	132	13	81.58	preseved	11	preserved	58.56	preserved	10
S13	HIV-IC	M	59	12	<20	788	17	0.0815	-0.2391	preserved	13	21.46	preserved	16	15	13.6	15	14	preserved	108	109	107	15	92.42	preseved	13	preserved	59.3	preserved	13
S14	HIV-IC	M	58	12	<20	812	12	-0.0443	-0.2009	preserved	13	25.47	preserved	12	13	11.6	17	17	preserved	95	95	98	13	76.62	preseved	15	preserved	53.96	preserved	12
S15	HIV-IC	M	60	12	<20	914	9	0.1199	-0.0776	preserved	13	45.07	preserved	11	15	11.2	17	17	preserved	127	145	132	13	207.15	preseved	14	preserved	78.83	preserved	13
S16	HIV-IC	M	52	12	<20	736	11	0.0237	-0.166	preserved	12	20.45	preserved	9	7	11.4	15	16	preserved	98	99	100	8	72.99	preseved	11	impaired	89.28	preserved	9
S17	HIV-IC	M	40	12	<20	705	10	0.0675	-0.1783	preserved	15	29.63	preserved	10	13	12	15	15	preserved	108	107	106	13	84.36	preseved	16	impaired	63.72	preserved	13
S18	HIV-IC	M	44	16	<20	838	10	0.036	-0.1439	preserved	13	25.99	preserved	12	13	9.2	12	12	preserved	87	91	90	11	59.37	preseved	9	preserved	56.51	preserved	12
S19	HIV-IC	M	47	16	<20	999	10	-0.0087	-0.2115	preserved	16	20.43	preserved	15	14	14.6	14	14	preserved	100	96	97	16	52.15	preseved	19	preserved	53.27	preserved	16
S20	HIV-IC	M	54	16	<20	432	9	-0.0003	0.0211	preserved	15	18.73	preserved	11	12	12.6	16	15	preserved	100	102	100	14	55.47	preseved	15	preserved	59.3	preserved	13
S21	HIV-IC	M	54	12	<20	340	9	0.0887	-0.3575	preserved	12	23.67	preserved	11	12	11.4	15	15	preserved	117	116	114	11	83.76	preseved	15	preserved	70.66	preserved	10
S22	HIV-IC	M	60	9	<20	813	6	-0.044	0.0306	preserved	13	40.61	preserved	9	8	13.4	10	8	impaired	75	83	74	13	125.62	preseved	11	preserved	61.07	preserved	12

## Sheet: Healthy controls
Subject No.	Group	Sex	Age, y	Duration of education, y	K-WAIS Vocabulary subtest, ASS	K-WAIS Block design subtest, ASS	AVLT Total of 1~5, SS/5	AVLT delayed recall, ASS	AVLT delayed recognition, ASS	KCFT copy, ASS	KCFT immediate recall, ASS	KCFT delayed recall, ASS	Rey-Kim MQ	Digit span forward, ASS	Digit span backward, ASS	Digit span sequencing, ASS	Digit span total, ASS	Spatial span forward, percentile	Spatial span backward, percentile	STROOP, percentile
S23	HC	M	51	12	10	14	12.4	12	14	13	14	12	111	9	10	11	11	51	86	100
S24	HC	M	53	12	13	14	13.2	13	12	17	13	13	111	15	13	13	14	34	98	56
S25	HC	M	59	16	11	12	14	13	15	12	16	16	119	8	10	10	9	37	90	100
S26	HC	M	49	12	14	14	9.8	13	12	13	16	17	115	10	10	8	9	91	71	100
S27	HC	M	52	12	8	10	11.8	10	12	12	9	7	96	12	11	11	12	51	36	100
S28	HC	M	44	12	8	7	12.2	11	14	13	14	12	112	15	15	6	13	46	46	100
S29	HC	M	56	12	12	15	14.2	13	15	16	17	17	127	14	8	13	13	94	99	100
S30	HC	M	57	12	10	10	11.4	9	8	15	15	14	103	12	12	11	12	37	24	52
S31	HC	M	58	12	10	11	11.8	12	15	17	16	16	116	16	12	11	13	1	59	100
S32	HC	M	52	12	10	14	9.6	11	10	13	10	11	97	10	11	8	11	<2	54	100
S33	HC	M	35	17	17	14	12	11	13	12	7	8	95	17	16	13	15	43	81	100
